# Supplementary material for: Horses’ Use of Lying Halls and Time Budget in Relation to Available Lying Area
Source: Animals (Basel). 2021 Nov 10;11(11):3214. doi: 10.3390/ani11113214 (PMC8614411; doi:10.3390/ani11113214)
Supplement: Supplementary file 1 [file animals-11-03214-s001.zip › Supplementary.xlsx]

## Sheet: Study 1_Rec. obs. focal horses
		Sternal recumbency	Lateral recumbency	Standing rest	Standing attentive	Active	Not in lying hall	Total
Horse 1								%
	Day 1	0	0	5.14	1.18	0.28	93.4	100
	Day 2	5	2.44	21.26	4.1	2.44	64.8	100.04
	Day 3	5.76	4.38	8.76	1.8	1.38	77.92	100
	Day 4	4.86	3.06	18.62	7.16	0.48	65.84	100.02
Horse 2
	Day 1	3.4	0.62	6.32	1.74	0.76	87.16	100
	Day 2	2.44	2.3	17.36	4.44	1.8	71.66	100
	Day 3	1.18	3.4	5.9	0.84	0.56	88.12	100
	Day 4	5.9	1.26	12.98	4.3	0.48	75.06	99.98
Horse 3
	Day 1	0	0	5.28	8.76	0.62	85.34	100
	Day 2	3.82	0.62	12.44	3.76	1.66	77.7	100
	Day 3	2.02	0	7.44	16.52	1.04	72.98	100
	Day 4	2.7	0.62	3.96	8.76	0.48	83.48	100
Horse 4
	Day 1	2.7	0.62	2.02	2.3	0.34	92.02	100
	Day 2	5.42	3.88	10.98	5.34	1.32	73.06	100
	Day 3	5.06	3.76	5.9	8.88	0.84	75.56	100
	Day 4	4.58	1.04	6.38	8.26	0.34	79.38	99.98
Horse 6
	Day 1	2.36	0.06	7.16	2.56	0.42	87.44	100
	Day 2	6.88	1.04	11.04	4.38	1.04	75.62	100
	Day 3	4.94	4.3	13.96	10	1.52	65.28	100
	Day 4	9.02	2.56	16.46	3.62	0.42	67.92	100

## Sheet: Study 1_No horse in lying hall
Day no.	Time	No o horses	Lying down
1	00.00	7	3
1	01.00	4	2
1	02.00	6	3
1	03.00	0	0
1	04.00	0	0
1	05.00	1	0
1	06.00	3	2
1	07.00	3	1
1	08.00	2	1
1	09.00	0	0
1	10.00	0	0
1	11.00	2	0
1	12.00	1	0
1	13.00	3	0
1	14.00	7	1
1	15.00	3	0
1	16.00	1	0
1	17.00	2	0
1	18.00	1	0
1	19.00	5	0
1	20.00	2	0
1	21.00	3	1
1	22.00	6	1
1	23.00	7	1
2	00.00	6	2
2	01.00	10	3
2	02.00	8	4
2	03.00	5	3
2	04.00	6	1
2	05.00	11	8
2	06.00	8	2
2	07.00	5	0
2	08.00	3	0
2	09.00	1	0
2	10.00	0	0
2	11.00	3	0
2	12.00	1	0
2	13.00	4	0
2	14.00	0	0
2	15.00	2	0
2	16.00	5	0
2	17.00	1	0
2	18.00	2	0
2	19.00	7	0
2	20.00	6	1
2	21.00	6	0
2	22.00	3	0
2	23.00	6	5
3	00.00	5	2
3	01.00	6	3
3	02.00	9	6
3	03.00	7	3
3	04.00	7	4
3	05.00	5	0
3	06.00	7	2
3	07.00	8	1
3	08.00	4	1
3	09.00	3	1
3	10.00	5	0
3	11.00	3	0
3	12.00	4	0
3	13.00	0	0
3	14.00	4	0
3	15.00	5	0
3	16.00	4	0
3	17.00	3	0
3	18.00	3	0
3	19.00	3	0
3	20.00	4	0
3	21.00	3	0
3	22.00	6	2
3	23.00	7	1
4	00.00	4	0
4	01.00	7	0
4	02.00	6	1
4	03.00	0	0
4	04.00	5	1
4	05.00	6	4
4	06.00	8	3
4	07.00	4	1
4	08.00	1	0
4	09.00	3	0
4	10.00	4	1
4	11.00	3	0
4	12.00	4	0
4	13.00	1	0
4	14.00	4	0
4	15.00	5	0
4	16.00	3	0
4	17.00	7	0
4	18.00	3	0
4	19.00	4	0
4	20.00	3	1
4	21.00	3	1
4	22.00	5	0
4	23.00	5	0

## Sheet: Study 2_Recorded obs. per horse
Horse	age, yrs	trial period	housing	24-hour-period	foraging	walk	Stand attentive	Standing rest	Sternal recumbency	Lateral recumbency	not i lying hall	not in box	Other
DD	3	1	box	1	100	4	11	24	26	19	0	103	1
DD	3	1	box	2	99	4	15	46	18	6	0	100	0
DD	3	1	box	3	120	3	26	30	16	12	0	81	0
DD	3	2	lying hall 8m2	1	4	0	3	1	0	0	279	0	1
DD	3	2	lying hall 8m2	2	1	2	3	23	15	0	244	0	0
DD	3	2	lying hall 8m2	3	7	1	9	17	6	0	246	0	2
DD	3	3	lying hall 18m2	1	4	0	4	9	24	4	238	0	5
DD	3	3	lying hall 18m2	2	22	1	11	38	16	1	178	19	2
XC	4	1	box	1	77	8	14	25	29	15	0	120	0
XC	4	1	box	2	84	6	9	37	25	19	0	108	0
XC	4	1	box	3	86	11	18	41	32	13	0	87	0
XC	4	2	lying hall 8m2	1	1	0	4	5	7	12	230	29	0
XC	4	2	lying hall 8m2	2	0	1	6	15	13	10	241	0	2
XC	4	2	lying hall 8m2	3	1	1	2	16	27	20	205	15	1
XC	4	3	lying hall 18m2	1	13	0	6	14	14	28	173	36	4
XC	4	3	lying hall 18m2	2	19	1	7	26	15	27	177	11	5
Celtic	4	1	box	1	111	9	40	36	37	18	0	37	0
Celtic	4	1	box	2	76	9	41	40	36	14	0	72	0
Celtic	4	1	box	3	83	4	35	48	16	13	0	89	0
Celtic	4	2	lying hall 8m2	1	0	0	6	3	17	3	257	0	2
Celtic	4	2	lying hall 8m2	2	0	1	2	14	16	14	239	0	2
Celtic	4	2	lying hall 8m2	3	0	0	4	8	11	1	259	0	5
Celtic	4	3	lying hall 18m2	1	10	2	4	21	22	8	216	0	5
Celtic	4	3	lying hall 18m2	2	10	0	6	19	22	7	208	0	16
BR	5	1	box	1	81	13	15	25	29	21	0	104	0
BR	5	1	box	2	80	7	23	25	19	21	0	113	0
BR	5	1	box	3	101	9	25	27	22	16	0	88	0
BR	5	2	lying hall 8m2	1	8	0	4	11	16	6	205	36	2
BR	5	2	lying hall 8m2	2	2	2	11	31	12	3	227	0	0
BR	5	2	lying hall 8m2	3	2	2	11	48	5	8	194	18	0
BR	5	3	lying hall 18m2	1	48	1	5	17	19	24	145	22	7
BR	5	3	lying hall 18m2	2	64	1	1	31	15	5	163	0	8
Quest	14	1	box	1	84	7	23	61	21	0	0	89	3
Quest	14	1	box	2	87	6	35	54	10	0	0	96	0
Quest	14	1	box	3	106	4	25	65	12	0	0	76	0
Quest	14	2	lying hall 8m2	1	0	0	2	0	4	1	256	25	0
Quest	14	2	lying hall 8m2	2	0	0	2	6	2	0	277	0	1
Quest	14	2	lying hall 8m2	3	1	0	3	16	3	0	245	19	1
Quest	14	3	lying hall 18m2	1	6	0	1	5	15	4	256	0	1
Quest	14	3	lying hall 18m2	2	16	0	5	21	14	4	200	28	0
Mataking	17	1	box	1	98	3	16	59	6	3	0	103	0
Mataking	17	1	box	2	108	4	25	69	6	1	0	73	2
Mataking	17	1	box	3	108	0	34	54	10	0	0	82	0
Mataking	17	2	lying hall 8m2	1	5	0	8	19	2	4	237	13	0
Mataking	17	2	lying hall 8m2	2	2	0	2	25	14	4	219	21	1
Mataking	17	2	lying hall 8m2	3	8	1	4	41	15	1	194	24	0
Mataking	17	3	lying hall 18m2	1	14	0	12	39	11	1	184	27	0
Mataking	17	3	lying hall 18m2	2	50	0	9	31	5	0	154	33	6
Red Newton	11	1	box	1	73	7	26	64	7	6	0	104	1
Red Newton	11	1	box	2	91	3	52	80	12	3	0	46	1
Red Newton	11	1	box	3	95	4	27	34	28	18	0	82	0
Red Newton	11	2	lying hall 8m2	1	2	0	3	16	7	10	234	12	4
Red Newton	11	2	lying hall 8m2	2	0	0	5	14	13	0	226	26	4
Red Newton	11	2	lying hall 8m2	3	1	0	2	14	9	2	223	37	0
Red Newton	11	3	lying hall 18m2	1	23	1	0	19	10	9	199	27	0
Red Newton	11	3	lying hall 18m2	2	43	2	4	25	17	2	162	33	0
Lexon	4	1	box	1	72	13	35	34	28	12	0	91	3
Lexon	4	1	box	2	78	14	50	33	33	23	0	55	2
Lexon	4	1	box	3	84	8	28	45	23	9	0	91	0
Lexon	4	2	lying hall 8m2	1	1	0	2	14	9	2	223	37	0
Lexon	4	2	lying hall 8m2	2	0	0	4	6	8	0	270	0	0
Lexon	4	2	lying hall 8m2	3	0	1	3	10	11	0	260	0	3
Lexon	4	3	lying hall 18m2	1	3	1	3	1	21	12	223	23	1
Lexon	4	3	lying hall 18m2	2	3	2	4	16	20	5	237	0	1

## Sheet: Study 2_No horses in lying hall
Housing	lying hall 8m2 per horse			date	28-29/3 2017		Housing	lying hall 8m2 per horse			date	29-30/3 2017		Housing	lying hall 8m2 per horse			date	30-31/2017		Housing	lying hall 18m2 per horse			date	11-12/4 2017				Housing	lying hall 18m2 per horse			date	12-13/4 2017				Housing	lying hall 18m2 per horse			date	13-14/4 2017
Observer:	LK						Observer:	Linda K						Observer:	Linda K						Observer:	Linda K								Observer:	Linda K								Observer:	Linda K
time	8.00 -7.55		Intervall:	5 min			time	8.00-7.55		Intervall:	5 min			time	8.00	Intervall:		5 min			time	8.00-7.55		Intervall:		5 min				time	8.00		Intervall:	5 min					time	8.00-7.55		Intervall:	5 min
																									80 m2	100 m2																80 m2	100 m2
Obs	time	horse in shed	n:o ind	n:o in AG	S:a		Obs	time	Horse in shed	n:o ind	no in AG	S:a		Obs	time	Horses in shed	n:o ind	no in AG	S:a		Obs	time	horse in shed	n:o ind	horse in hall 1	horse in hall 2	In AG	S:a		Obs	time	Horse in shed	n:o ind	horse in hall 1	horse in hall 2	In AG	S:a		Obs	time	Horse in shed	n:o ind	horse in hall 1	horse in hall 2	In AG	S:a
1	8.00		0	6			1	8.00		0	7			1	8.00		0	8			1	8.00		0			7			1	8.00	1	1	1		8			1	8.00		0			10
2	8.05		0	6			2	8.05		0	7			2	8.05	1	2	8			2	8.05		0			7			2	8.05	1	3	1	2	8			2	8.05	1	1		1	10
3	8.10		0	6			3	8.10		1	7			3	8.10	1	2	8			3	8.10		0			7			3	8.10	1	3	1	2	8			3	8.10	1	2		2	10
4	8.15		0	6			4	8.15		0	7			4	8.15		0	8			4	8.15		0			7			4	8.15	1	1	1		8			4	8.15	1	2		2	10
5	8.20		0	6			5	8.20		0	7			5	8.20	1	1	8			5	8.20		0			8			5	8.20		0			9			5	8.20	1	3	1	2	10
6	8.25		0	6			6	8.25	1	1	7			6	8.25		0	8			6	8.25		0			8			6	8.25	1	1		1	9			6	8.25	1	4		4	10
7	8.30		0	7			7	8.30	1	2	7			7	8.30		0	8			7	8.30		0			8			7	8.30	1	2		2	8			7	8.30	1	1		1	10
8	8.35		0	8			8	8.35	1	2	7			8	8.35		0	10			8	8.35		0			8			8	8.35	1	3		3	8			8	8.35	1	2		2	10
9	8.40		0	8			9	8.40	1	2	7			9	8.40		0	10			9	8.40		0			8			9	8.40	1	3		3	8			9	8.40	1	2		2	10
10	8.45		0	8			10	8.45	1	2	7			10	8.45		0	10			10	8.45		0			8			10	8.45	1	2		2	8			10	8.45	1	1		1	10
11	8.50		0	8			11	8.50	1	2	7			11	8.50		0	10			11	8.50		0			8			11	8.50	1	2		2	8			11	8.50	1	1		1	10
12	8.55		0	8			12	8.55	1	2	7			12	8.55		0	10			12	8.55		0			8			12	8.55	1	2		2	8			12	8.55	1	1		1	10
13	9.00		0	8			13	9.00	1	2	7			13	9.00		0	10			13	9.00		0			10			13	9.00		0			9			13	9.00	1	2		2	8
14	9.05		0	8			14	9.05	1	2	7			14	9.05		0	10			14	9.05		0			10			14	9.05		0			9			14	9.05	1	2		2	8
15	9.10		0	7			15	9.10	1	2	7			15	9.10		0	10			15	9.10		0			10			15	9.10		0			9			15	9.10		0			8
16	9.15		0	7			16	9.15	1	2	7			16	9.15	1	2	10			16	9.15		0			10			16	9.15	1	1		1	9			16	9.15		0			8
17	9.20		0	7			17	9.20	1	2	7			17	9.20	1	1	10			17	9.20		0			10			17	9.20	1	1		1	8			17	9.20	1	1		1	8
18	9.25		0	8			18	9.25	1	2	7			18	9.25	1	2	10			18	9.25		0			10			18	9.25	1	1		1	8			18	9.25		0			8
19	9.30		0	8			19	9.30	1	2	7			19	9.30	1	2	10			19	9.30		0			10			19	9.30		0			8			19	9.30		0			8
20	9.35		0	8			20	9.35	1	2	7			20	9.35	1	3	10			20	9.35		0			10			20	9.35		0			8			20	9.35	1	1	1		8
21	9.40		0	8			21	9.40	1	2	7			21	9.40	1	2	10			21	9.40	1	1	1		10			21	9.40		0			8			21	9.40		0			8
22	9.45		0	8			22	9.45	1	2	7			22	9.45	1	2	10			22	9.45		0			10			22	9.45		0			8			22	9.45		0			9
23	9.50		0	8			23	9.50	1	2	7			23	9.50	1	2	10			23	9.50		0			9			23	9.50		0			8			23	9.50		0			10
24	9.55		0	8			24	9.55	1	2	7			24	9.55	1	2	10			24	9.55		0			9			24	9.55		0			8			24	9.55		0			10
25	10.00		0	8			25	10.00	1	2	7			25	10.00	1	2	10			25	10.00		0			9			25	10.00	1	1		1	8			25	10.00		0			10
26	10.05		0	9			26	10.05	1	2	7			26	10.05	1	2	10			26	10.05		0			9			26	10.05	1	2		2	8			26	10.05		0			10
27	10.10		0	9			27	10.10	1	3	7			27	10.10	1	2	10			27	10.10		0			9			27	10.10	1	3		3	8			27	10.10		0			10
28	10.15		0	9			28	10.15	1	3	9			28	10.15	1	1	10			28	10.15		0			9			28	10.15	1	3		3	8			28	10.15		0			10
29	10.20	1	1	9			29	10.20	1	3	9			29	10.20	1	1	10			29	10.20		0			9			29	10.20	1	3		3	8			29	10.20		0			10
30	10.25	1	1	9			30	10.25	1	3	9			30	10.25	1	1	10			30	10.25		0			9			30	10.25	1	3		3	8			30	10.25		0			10
31	10.30		0	9			31	10.30	1	3	9			31	10.30		0	10			31	10.30		0			9			31	10.30	1	3		3	8			31	10.30	1	1		1	10
32	10.35		0	9			32	10.35	1	3	9			32	10.35		0	10			32	10.35		0			10			32	10.35	1	3		3	8			32	10.35	1	1		1	10
33	10.40		0	9			33	10.40	1	3	9			33	10.40		0	10			33	10.40	1	4	1		10			33	10.40	1	3		3	8			33	10.40		0			10
34	10.45		0	9			34	10.45	1	3	9			34	10.45		0	10			34	10.45	1	3	1	1	10			34	10.45	1	1		1	8			34	10.45		0			10
35	10.50		0	9			35	10.50	1	3	9			35	10.50		0	10			35	10.50	1	2	1		10			35	10.50	1	1		1	8			35	10.50	1	2	1	1	10
36	10.55	1	1	9			36	10.55	1	3	9			36	10.55		0	10			36	10.55	1	2	1		10			36	10.55	1	2		2	8			36	10.55	1	1	1		10
37	11.00	1	1	9			37	11.00	1	3	9			37	11.00		0	10			37	11.00	1	1	1		10			37	11.00	1	2		2	8			37	11.00	1	1	1		10
38	11.05	1	1	10			38	11.05	1	3	9			38	11.05		0	10			38	11.05	1	1	1		10			38	11.05		0			8			38	11.05		0			10
39	11.10	1	1	8			39	11.10	1	1	9			39	11.10	1	1	10			39	11.10	1	1	1		10			39	11.10		0			8			39	11.10		0			10
40	11.15	1	1	8			40	11.15	1	2	9			40	11.15		0	8			40	11.15	1	1	1		10			40	11.15		0			8			40	11.15		0			10
41	11.20	1	1	8			41	11.20	1	2	9			41	11.20		0	8			41	11.20	1	2	1		10			41	11.20	1	1		1	9			41	11.20		0			10
42	11.25	1	1	8			42	11.25	1	2	9			42	11.25		0	8			42	11.25	1	2	1		10			42	11.25	1	1		1	9			42	11.25		0			10
43	11.30	1	1	8			43	11.30	1	2	9			43	11.30		0	8			43	11.30	1	2	1		10			43	11.30	1	1		1	9			43	11.30	1	1		1	8
44	11.35	1	1	8			44	11.35	1	2	9			44	11.35		0	8			44	11.35	1	2	1		10			44	11.35	1	1		1	10			44	11.35	1	2	1	1	8
45	11.40	1	1	8			45	11.40	1	2	9			45	11.40		0	8			45	11.40	1	2	1		10			45	11.40	1	1		1	10			45	11.40		0			8
46	11.45	1	1	8			46	11.45	1	1	9			46	11.45		0	8			46	11.45		0			10			46	11.45	1	2		2	10			46	11.45		0			8
47	11.50	1	1	8			47	11.50	1	1	9			47	11.50		0	8			47	11.50		0			10			47	11.50		0			10			47	11.50	1	2		2	8
48	11.55		0	8			48	11.55	1	1	9			48	11.55	1	1	8			48	11.55		0			10			48	11.55	1	2	1	1	10			48	11.55	1	2		2	8
49	12.00		0	7			49	12.00	1	1	9			49	12.00		0	8			49	12.00		0			10			49	12.00	1	3		3	10			49	12.00	1	2		2	8
50	12.05		0	7			50	12.05		0	9			50	12.05		0	8			50	12.05		0			10			50	12.05	1	3		3	10			50	12.05	1	2		2	8
51	12.10		0	7			51	12.10		0	9			51	12.10		0	8			51	12.10	1	1		1	10			51	12.10	1	3		3	10			51	12.10	1	2		2	8
52	12.15		0	7			52	12.15		0	9			52	12.15		0	8			52	12.15	1	1	1		10			52	12.15	1	3		3	10			52	12.15	1	2		2	8
53	12.20		0	7			53	12.20		0	9			53	12.20		0	8			53	12.20	1	2	1	1	10			53	12.20	1	3		3	10			53	12.20	1	1		1	8
54	12.25		0	7			54	12.25		0	9			54	12.25		0	8			54	12.25	1	2		1	10			54	12.25	1	3		3	10			54	12.25		0			8
55	12.30		0	7			55	12.30		0	9			55	12.30		0	8			55	12.30	1	2		1	10			55	12.30	1	3		3	10			55	12.30	1	1		1	8
56	12.35		0	7			56	12.35		0	9			56	12.35		0	8			56	12.35	1	3		1	10			56	12.35	1	3		3	10			56	12.35	1	1		1	8
57	12.40		0	7			57	12.40		0	9			57	12.40		0	8			57	12.40	1	3		1	10			57	12.40	1	3		3	10			57	12.40	1	1		1	8
58	12.45		0	7			58	12.45	1	1	9			58	12.45		0	8			58	12.45	1	3		1	10			58	12.45	1	3		3	10			58	12.45		0			8
59	12.50		0	7			59	12.50		0	9			59	12.50		0	8			59	12.50	1	2		1	10			59	12.50	1	1		1	10			59	12.50		0			8
60	12.55		0	7			60	12.55		0	8			60	12.55		0	8			60	12.55	1	1		1	10			60	12.55	1	1		1	10			60	12.55		0			8
61	13.00		0	7			61	13.00		0	8			61	13.00		0	8			61	13.00		0			10			61	13.00	1	1		1	10			61	13.00		0			8
62	13.05		0	7			62	13.05		0	8			62	13.05		0	8			62	13.05		0			10			62	13.05	1	2		2	10			62	13.05		0			8
63	13.10		0	7			63	13.10		0	8			63	13.10		0	8			63	13.10		0			8			63	13.10	1	1		1	10			63	13.10		0			8
64	13.15		0	7			64	13.15		0	8			64	13.15		0	9			64	13.15		0			8			64	13.15	1	1		1	8			64	13.15	1	1		1	7
65	13.20		0	7			65	13.20		0	8			65	13.20		0	10			65	13.20		0			8			65	13.20	1	2		2	8			65	13.20	1	2		2	7
66	13.25		0	9			66	13.25		0	8			66	13.25		0	10			66	13.25	1	1		1	8			66	13.25	1	0			8			66	13.25	1	1		1	7
67	13.30		0	9			67	13.30		0	8			67	13.30		0	10			67	13.30	1	1		1	8			67	13.30	1	2		2	8			67	13.30	1	1		1	7
68	13.35		0	9			68	13.35		0	8			68	13.35		0	10			68	13.35	1	1		1	8			68	13.35	1	2		2	8			68	13.35	1	2		2	9
69	13.40		0	9			69	13.40		0	8			69	13.40		0	10			69	13.40	1	1		1	8			69	13.40	1	2		2	8			69	13.40		0			9
70	13.45		0	9			70	13.45		0	8			70	13.45		0	10			70	13.45	1	2		1	8			70	13.45	1	1		1	8			70	13.45		0			9
71	13.50		0	9			71	13.50		0	9			71	13.50		0	10			71	13.50		0			8			71	13.50	1	1		1	8			71	13.50		0			9
72	13.55	1	1	9			72	13.55		0	9			72	13.55		0	10			72	13.55		0			8			72	13.55	1	1		1	8			72	13.55		0			9
73	14.00		0	8			73	14.00		0	9			73	14.00		0	10			73	14.00	1	2	1		8			73	14.00	1	1		1	8			73	14.00		0			9
74	14.05	1	1	8			74	14.05		0	10			74	14.05		0	10			74	14.05	1	2	1		8			74	14.05	1	1		1	8			74	14.05		0			9
75	14.10	1	1	8			75	14.10		0	10			75	14.10	1	1	10			75	14.10	1	3	1	1	8			75	14.10	1	1		1	8			75	14.10		0			9
76	14.15		0	8			76	14.15		0	10			76	14.15	1	1	10			76	14.15	1	2	1	1	8			76	14.15	1	1		1	8			76	14.15		0			9
77	14.20		0	8			77	14.20		0	10			77	14.20	1	1	10			77	14.20		0			8			77	14.20	1	1		1	8			77	14.20	1	2	2		9
78	14.25		0	8			78	14.25		0	10			78	14.25		0	10			78	14.25		0			8			78	14.25	1	2		2	8			78	14.25	1	2	2		10
79	14.30		0	8			79	14.30		0	10			79	14.30		0	10			79	14.30		0			8			79	14.30	1	2		2	8			79	14.30	1	1	1		9
80	14.35		0	8			80	14.35		0	10			80	14.35	1	1	10			80	14.35		0			8			80	14.35	1	2		2	8			80	14.35		0			9
81	14.40		0	8			81	14.40		0	10			81	14.40	1	2	10			81	14.40		0			8			81	14.40	1	3		3	8			81	14.40		0			9
82	14.45		0	8			82	14.45		0	10			82	14.45	1	2	10			82	14.45		0			8			82	14.45	1	3		3	8			82	14.45		0			9
83	14.50		0	8			83	14.50		0	10			83	14.50	1	2	10			83	14.50		0			8			83	14.50	1	4		4	8			83	14.50		0			9
84	14.55		0	8			84	14.55		0	10			84	14.55	1	2	10			84	14.55		0			8			84	14.55	1	4		4	8			84	14.55		0			9
85	15.00		0	8			85	15.00		0	10			85	15.00	1	2	10			85	15.00		0			8			85	15.00	1	4		4	8			85	15.00		0			9
86	15.05		0	10			86	15.05		0	10			86	15.05	1	2	10			86	15.05	1	2		1	8			86	15.05	1	4		4	8			86	15.05		0			9
87	15.10		0	10			87	15.10		0	10			87	15.10		0	10			87	15.10		0			8			87	15.10	1	2		2	8			87	15.10		0			9
88	15.15	1	1	10			88	15.15		0	10			88	15.15		0	10			88	15.15	1	1		1	8			88	15.15	1	2		2	8			88	15.15		0			9
89	15.20		0	10			89	15.20		0	10			89	15.20		0	10			89	15.20	1	1		1	8			89	15.20	1	3		3	8			89	15.20		0			9
90	15.25		0	10			90	15.25	1	1	10			90	15.25		0	9			90	15.25		0			10			90	15.25	1	2		2	8			90	15.25		0			9
91	15.30		0	10			91	15.30		0	10			91	15.30		0	9			91	15.30	1	1		1	10			91	15.30	1	2		2	8			91	15.30		0			9
92	15.35	1	1	10			92	15.35		0	10			92	15.35		0	9			92	15.35	1	1		1	10			92	15.35	1	0			8			92	15.35		0			9
93	15.40		0	10			93	15.40		0	10			93	15.40	1	1	9			93	15.40	1	1		1	10			93	15.40	1	5	2	3	8			93	15.40		0			9
94	15.45	1	1	10			94	15.45		0	10			94	15.45	1	2	9			94	15.45	1	2		1	10			94	15.45	1	3		3	8			94	15.45		0			9
95	15.50		0	10			95	15.50		0	10			95	15.50	1	2	9			95	15.50	1	2		1	10			95	15.50	1	3		3	8			95	15.50		0			9
96	15.55		0	10			96	15.55		0	10			96	15.55	1	3	9			96	15.55	1	3	1	1	10			96	15.55	1	3		3	10			96	15.55		0			9
97	16.00		0	10			97	16.00		0	10			97	16.00	1	3	9			97	16.00	1	3		1	10			97	16.00	1	4		4	10			97	16.00		0			9
98	16.05		0	10			98	16.05		0	10			98	16.05	1	2	9			98	16.05	1	3		1	10			98	16.05	1	2		2	10			98	16.05		0			10
99	16.10		0	10			99	16.10		0	10			99	16.10	1	2	9			99	16.10	1	3		1	10			99	16.10	1	3		3	10			99	16.10		0			10
100	16.15		0	10			100	16.15		0	10			100	16.15	1	2	9			100	16.15		0			10			100	16.15	1	2		2	10			100	16.15		0			10
101	16.20	1	1	10			101	16.20		0	10			101	16.20	1	2	9			101	16.20		0			10			101	16.20	1	3		3	10			101	16.20		0			10
102	16.25		0	10			102	16.25		0	10			102	16.25	1	1	9			102	16.25		0			10			102	16.25	1	3		3	10			102	16.25	1	1		1	10
103	16.30		0	10			103	16.30	1	1	10			103	16.30	1	1	9			103	16.30		0			10			103	16.30	1	2		2	10			103	16.30	1	1		1	10
104	16.35		0	10			104	16.35		0	10			104	16.35	1	1	9			104	16.35	1	1		1	10			104	16.35	1	3		3	10			104	16.35	1	3	1	2	10
105	16.40		0	10			105	16.40		0	10			105	16.40	1	1	10			105	16.40	1	1		1	10			105	16.40	1	3		3	10			105	16.40	1	3		3	10
106	16.45		0	10			106	16.45		0	10			106	16.45	1	1	10			106	16.45	1	1		1	10			106	16.45	1	2		2	10			106	16.45	1	3		3	10
107	16.50		0	10			107	16.50		0	10			107	16.50	1	1	10			107	16.50	1	1		1	10			107	16.50		0			10			107	16.50	1	3		3	10
108	16.55		0	10			108	16.55		0	10			108	16.55	1	1	10			108	16.55	1	2		1	10			108	16.55		0			10			108	16.55	1	5	1	4	10
109	17.00		0	10			109	17.00		0	10			109	17.00	1	1	10			109	17.00		0			10			109	17.00		0			10			109	17.00	1	4		4	10
110	17.05		0	10			110	17.05		0	10			110	17.05	1	1	10			110	17.05	1	1	1		10			110	17.05		0			10			110	17.05	1	4		4	10
111	17.10		0	10			111	17.10	1	1	10			111	17.10	1	1	10			111	17.10	1	1	1		10			111	17.10		0			10			111	17.10	1	4		4	10
112	17.15	1	1	10			112	17.15	1	1	10			112	17.15	1	1	10			112	17.15	1	1	1		10			112	17.15		0			10			112	17.15	1	4	2	2	10
113	17.20	1	1	10			113	17.20	1	1	10			113	17.20	1	1	10			113	17.20	1	2	1	1	10			113	17.20		0			10			113	17.20	1	5	3	2	10
114	17.25		0	10			114	17.25	1	1	10			114	17.25	1	2	10			114	17.25	1	1	1		10			114	17.25		0			10			114	17.25	1	5	3	2	10
115	17.30		0	10			115	17.30		0	10			115	17.30	1	2	10			115	17.30	1	1	1		9			115	17.30		0			10			115	17.30	1	2		2	10
116	17.35		0	10			116	17.35		0	10			116	17.35	1	2	10			116	17.35	1	1	1		9			116	17.35	1	1		1	10			116	17.35	1	1		1	10
117	17.40		0	10			117	17.40		0	10			117	17.40	1	2	10			117	17.40	1	2	1		9			117	17.40		0			10			117	17.40	1	2		2	10
118	17.45		0	10			118	17.45		0	10			118	17.45	1	0	10			118	17.45		0			9			118	17.45	1	4		4	10			118	17.45	1	1		1	10
119	17.50		0	10			119	17.50		0	10			119	17.50		0	10			119	17.50	1	2		1	9			119	17.50	1	3		3	10			119	17.50	1	2		2	10
120	17.55		0	10			120	17.55		0	10			120	17.55		0	10			120	17.55	1	4		1	9			120	17.55	1	4		4	10			120	17.55	1	3		3	10
121	18.00		0	10			121	18.00		0	10			121	18.00	1	1	10			121	18.00	1	2		1	9			121	18.00	1	4		4	10			121	18.00	1	3		3	10
122	18.05		0	10			122	18.05	1	1	10			122	18.05	1	1	10			122	18.05	1	4	1	1	9			122	18.05	1	3		3	10			122	18.05	1	3		3	10
123	18.10		0	10			123	18.10		0	10			123	18.10		0	10			123	18.10	1	3	1	1	9			123	18.10	1	3		3	10			123	18.10	1	3		3	10
124	18.15		0	10			124	18.15		0	10			124	18.15		0	10			124	18.15	1	3	1	1	9			124	18.15	1	3		3	10			124	18.15	1	3		3	10
125	18.20		0	10			125	18.20	1	1	10			125	18.20		0	10			125	18.20	1	3	1	1	9			125	18.20	1	3		3	10			125	18.20	1	2	1	1	10
126	18.25		0	10			126	18.25		0	10			126	18.25		0	10			126	18.25	1	3	1	1	9			126	18.25	1	4		4	10			126	18.25	1	1		1	10
127	18.30		0	10			127	18.30		0	10			127	18.30		0	10			127	18.30	1	3	1	1	9			127	18.30	1	4		4	10			127	18.30	1	2		2	10
128	18.35		0	10			128	18.35		0	10			128	18.35		0	10			128	18.35	1	3		1	10			128	18.35	1	4		4	10			128	18.35	1	1		1	10
129	18.40	1	1	10			129	18.40		0	10			129	18.40	1	2	10			129	18.40	1	3		1	10			129	18.40	1	3		3	10			129	18.40	1	1		1	10
130	18.45		0	10			130	18.45		0	10			130	18.45	1	1	10			130	18.45	1	3		1	10			130	18.45	1	2		2	10			130	18.45	1	1		1	10
131	18.50		0	10			131	18.50		0	10			131	18.50	1	1	10			131	18.50	1	3		1	10			131	18.50	1	3		3	10			131	18.50	1	1		1	10
132	18.55		0	10			132	18.55	1	1	10			132	18.55	1	1	10			132	18.55	1	2		1	10			132	18.55	1	3		3	10			132	18.55		0			10
133	19.00		0	10			133	19.00	1	1	10			133	19.00	1	2	10			133	19.00	1	2	1	1	10			133	19.00	1	4		4	10			133	19.00		0			10
134	19.05		0	10			134	19.05	1	1	10			134	19.05	1	2	10			134	19.05	1	2	1	1	10			134	19.05	1	4		4	10			134	19.05		0			10
135	19.10		0	10			135	19.10	1	2	10			135	19.10	1	1	10			135	19.10	1	1	1		10			135	19.10	1	4	1	3	10			135	19.10		0			10
136	19.15		0	10			136	19.15	1	2	10			136	19.15	1	2	10			136	19.15	1	2	1	1	10			136	19.15	1	5	1	4	10			136	19.15		0			10
137	19.20	1	1	10			137	19.20	1	2	10			137	19.20	1	2	10			137	19.20	1	3	1	1	10			137	19.20	1	4	1	3	10			137	19.20		0			10
138	19.25	1	1	10			138	19.25	1	2	10			138	19.25	1	2	10			138	19.25	1	3	1	1	10			138	19.25	1	5	1	4	10			138	19.25		0			10
139	19.30	1	1	10			139	19.30	1	2	10			139	19.30	1	2	10			139	19.30	1	3	1	1	10			139	19.30	1	4	1	3	10			139	19.30		0			10
140	19.35		0	10			140	19.35	1	1	10			140	19.35	1	4	10			140	19.35	1	3	1	1	10			140	19.35	1	4	1	3	10			140	19.35		0			10
141	19.40		0	10			141	19.40		0	10			141	19.40	1	4	10			141	19.40	1	3	1	1	10			141	19.40	1	3		3	10			141	19.40		0			10
142	19.45	1	1	10			142	19.45		0	10			142	19.45	1	4	10			142	19.45	1	2	1	1	10			142	19.45	1	4		4	10			142	19.45		0			10
143	19.50	1	1	10			143	19.50		0	10			143	19.50	1	4	10			143	19.50	1	2	1	1	10			143	19.50	1	3		3	10			143	19.50		0			10
144	19.55	1	2	10			144	19.55		0	10			144	19.55	1	4	10			144	19.55	1	1	1		10			144	19.55	1	3		3	10			144	19.55		0			10
145	20.00	1	2	10			145	20.00		0	10			145	20.00	1	4	10			145	20.00	1	2	1	1	10			145	20.00	1	0			10			145	20.00		0			10
146	20.05	1	2	10			146	20.05		0	10			146	20.05	1	4	10			146	20.05	1	4	1	1	10			146	20.05	1	3		3	10			146	20.05		0			10
147	20.10	1	2	10			147	20.10	1	1	10			147	20.10	1	4	10			147	20.10	1	4	1	1	10			147	20.10	1	1		1	10			147	20.10		0			10
148	20.15	1	2	10			148	20.15	1	2	10			148	20.15	1	1	10			148	20.15	1	5	1	1	10			148	20.15	1	1		1	10			148	20.15		0			10
149	20.20	1	2	10			149	20.20	1	2	10			149	20.20	1	1	10			149	20.20	1	5	1	1	10			149	20.20	1	0			10			149	20.20	1	1		1	10
150	20.25	1	2	10			150	20.25	1	2	10			150	20.25	1	1	10			150	20.25	1	5	1	1	10			150	20.25	1	0			10			150	20.25	1	1		1	10
151	20.30	1	2	10			151	20.30	1	3	10			151	20.30	1	1	10			151	20.30	1	5	1	1	10			151	20.30	1	0			10			151	20.30	1	1		1	10
152	20.35	1	2	10			152	20.35	1	2	10			152	20.35	1	1	10			152	20.35	1	5	1	1	10			152	20.35	1	0			10			152	20.35	1	2		2	10
153	20.40	1	2	10			153	20.40	1	2	10			153	20.40	1	1	10			153	20.40	1	4		1	10			153	20.40	1	2		2	10			153	20.40	1	2		2	10
154	20.45	1	2	10			154	20.45	1	2	10			154	20.45	1	1	10			154	20.45	1	4		1	10			154	20.45	1	2		2	10			154	20.45	1	2		2	10
155	20.50	1	2	10			155	20.50	1	2	10			155	20.50	1	1	10			155	20.50	1	4		1	10			155	20.50	1	2		2	10			155	20.50	1	2		2	10
156	20.55	1	2	10			156	20.55	1	3	10			156	20.55	1	1	10			156	20.55	1	4		1	10			156	20.55	1	2		2	10			156	20.55	1	2		2	10
157	21.00	1	3	10			157	21.00	1	3	10			157	21.00	1	2	10			157	21.00	1	3		1	10			157	21.00	1	3	1	2	10			157	21.00	1	2		2	10
158	21.05	1	3	10			158	21.05	1	3	10			158	21.05	1	2	10			158	21.05	1	3		1	10			158	21.05	1	3	1	2	10			158	21.05		0			10
159	21.10	1	3	10			159	21.10	1	3	10			159	21.10	1	2	10			159	21.10	1	4		1	10			159	21.10	1	3	1	2	10			159	21.10		0			10
160	21.15	1	3	10			160	21.15	1	3	10			160	21.15	1	2	10			160	21.15	1	4		1	10			160	21.15	1	3	1	2	10			160	21.15	1	1		1	10
161	21.20	1	3	10			161	21.20	1	3	10			161	21.20	1	3	10			161	21.20	1	2		1	10			161	21.20	1	4	1	3	10			161	21.20		0			10
162	21.25	1	3	10			162	21.25	1	2	10			162	21.25		0	10			162	21.25	1	3		1	10			162	21.25	1	3	1	2	10			162	21.25		0			10
163	21.30	1	1	10			163	21.30	1	2	10			163	21.30		0	10			163	21.30	1	3		1	10			163	21.30	1	4	1	3	10			163	21.30		0			10
164	21.35		0	10			164	21.35	1	2	10			164	21.35		0	10			164	21.35	1	3		1	10			164	21.35	1	4		4	10			164	21.35		0			10
165	21.40	1	1	10			165	21.40	1	2	10			165	21.40		0	10			165	21.40	1	4		1	10			165	21.40	1	5	2	3	10			165	21.40		0			10
166	21.45	1	1	10			166	21.45	1	2	10			166	21.45		0	10			166	21.45	1	4		1	10			166	21.45	1	5	2	3	10			166	21.45		0			10
167	21.50	1	3	10			167	21.50	1	2	10			167	21.50		0	10			167	21.50	1	4		1	10			167	21.50	1	6	3	3	10			167	21.50	1	1		1	10
168	21.55	1	3	10			168	21.55	1	2	10			168	21.55	1	1	10			168	21.55	1	4		1	10			168	21.55	1	3	1	2	10			168	21.55	1	1		1	10
169	22.00	1	2	10			169	22.00	1	2	10			169	22.00	1	2	10			169	22.00	1	4		1	10			169	22.00	1	3	1	2	10			169	22.00	1	2		2	10
170	22.05	1	3	10			170	22.05	1	3	10			170	22.05	1	2	10			170	22.05	1	4		1	10			170	22.05	1	2		2	10			170	22.05	1	2		2	10
171	22.10	1	3	10			171	22.10	1	3	10			171	22.10	1	3	10			171	22.10	1	4	1	1	10			171	22.10	1	5	2	3	10			171	22.10	1	2		2	10
172	22.15	1	3	10			172	22.15	1	3	10			172	22.15	1	2	10			172	22.15	1	4	1	1	10			172	22.15	1	4		4	10			172	22.15	1	2		2	10
173	22.20	1	2	10			173	22.20	1	4	10			173	22.20	1	2	10			173	22.20	1	4	1	1	10			173	22.20	1	4		4	10			173	22.20	1	2		2	10
174	22.25	1	2	10			174	22.25	1	4	10			174	22.25	1	2	10			174	22.25	1	4	1	1	10			174	22.25	1	2		2	10			174	22.25	1	2		2	10
175	22.30	1	2	10			175	22.30	1	4	10			175	22.30	1	3	10			175	22.30	1	4	1	1	10			175	22.30	1	4		4	10			175	22.30	1	2		2	10
176	22.35	1	2	10			176	22.35	1	4	10			176	22.35	1	3	10			176	22.35	1	5	1	1	10			176	22.35	1	4		4	10			176	22.35	1	2		2	10
177	22.40	1	2	10			177	22.40	1	4	10			177	22.40	1	3	10			177	22.40	1	3	1	1	10			177	22.40	1	4		4	10			177	22.40	1	2		2	10
178	22.45	1	1	10			178	22.45	1	4	10			178	22.45		0	10			178	22.45	1	3	1	1	10			178	22.45	1	4		4	10			178	22.45	1	2		2	10
179	22.50	1	1	10			179	22.50	1	4	10			179	22.50		0	10			179	22.50	1	3	1	1	10			179	22.50	1	4		4	10			179	22.50	1	2		2	10
180	22.55	1	1	10			180	22.55	1	3	10			180	22.55		0	10			180	22.55	1	3	1	1	10			180	22.55	1	3		3	10			180	22.55	1	2		2	10
181	23.00	1	2	10			181	23.00	1	2	10			181	23.00		0	10			181	23.00	1	2		1	10			181	23.00	1	4		4	10			181	23.00	1	2		2	10
182	23.05	1	1	10			182	23.05	1	2	10			182	23.05	1	1	10			182	23.05	1	2		1	10			182	23.05	1	4	1	3	10			182	23.05	1	1		1	10
183	23.10	1	1	10			183	23.10	1	2	10			183	23.10	1	1	10			183	23.10	1	2		1	10			183	23.10	1	5	2	3	10			183	23.10	1	1		1	10
184	23.15	1	1	10			184	23.15	1	2	10			184	23.15		0	10			184	23.15	1	2		1	10			184	23.15	1	5	2	3	10			184	23.15	1	2		2	10
185	23.20	1	2	10			185	23.20	1	2	10			185	23.20		0	10			185	23.20	1	2		1	10			185	23.20	1	6	3	3	10			185	23.20	1	2		2	10
186	23.25	1	1	10			186	23.25	1	2	10			186	23.25		0	10			186	23.25	1	2		1	10			186	23.25	1	6	3	3	10			186	23.25	1	3	1	2	10
187	23.30	1	1	10			187	23.30	1	2	10			187	23.30		0	10			187	23.30	1	2		1	10			187	23.30	1	6	3	3	10			187	23.30	1	3	1	2	10
188	23.35	1	2	10			188	23.35	1	1	10			188	23.35		0	10			188	23.35	1	2		1	10			188	23.35	1	6	3	3	10			188	23.35	1	2		2	10
189	23.40	1	1	10			189	23.40	1	1	10			189	23.40	1	1	10			189	23.40	1	2		1	10			189	23.40	1	5	2	3	10			189	23.40	1	2		2	10
190	23.45	1	2	10			190	23.45	1	1	10			190	23.45	1	1	10			190	23.45	1	2		1	10			190	23.45	1	3	2	1	10			190	23.45	1	2		2	10
191	23.50	1	2	10			191	23.50	1	2	10			191	23.50	1	2	10			191	23.50	1	1		1	10			191	23.50	1	3	1	2	10			191	23.50	1	1		1	10
192	23.55	1	2	10			192	23.55	1	3	10			192	23.55	1	3	10			192	23.55	1	1		1	10			192	23.55	1	4	1	3	10			192	23.55	1	1		1	10
193	00.00	1	2	10			193	00.00	1	3	10			193	00.00	1	3	10			193	00.00	1	2		1	10			193	00.00	1	4	1	3	10			193	00.00		0			10
194	00.05	1	2	10			194	00.05	1	3	10			194	00.05	1	4	10			194	00.05	1	3	1	1	10			194	00.05	1	4	2	2	10			194	00.05		0			10
195	00.10	1	2	10			195	00.10	1	3	10			195	00.10	1	4	10			195	00.10	1	3		1	10			195	00.10	1	4	2	2	10			195	00.10	1	2		2	10
196	00.15	1	2	10			196	00.15	1	3	10			196	00.15	1	5	10			196	00.15	1	4		1	10			196	00.15	1	4	2	2	10			196	00.15	1	1		1	10
197	00.20	1	2	10			197	00.20	1	3	10			197	00.20	1	5	10			197	00.20	1	5		1	10			197	00.20	1	4	2	2	10			197	00.20	1	1		1	10
198	00.25	1	5	10			198	00.25	1	3	10			198	00.25	1	1	10			198	00.25	1	3		1	10			198	00.25	1	4	2	2	10			198	00.25	1	1		1	10
199	00.30	1	4	10			199	00.30	1	3	10			199	00.30	1	1	10			199	00.30	1	3		1	10			199	00.30	1	6	2	4	10			199	00.30	1	2		2	10
200	00.35	1	2	10			200	00.35	1	3	10			200	00.35	1	1	10			200	00.35	1	2		1	10			200	00.35	1	6	2	4	10			200	00.35	1	3		3	10
201	00.40		0	10			201	00.40	1	3	10			201	00.40	1	2	10			201	00.40	1	4	1	1	10			201	00.40	1	6	2	4	10			201	00.40	1	3		3	10
202	00.45		0	10			202	00.45	1	3	10			202	00.45	1	2	10			202	00.45	1	4	1	1	10			202	00.45	1	6	2	4	10			202	00.45	1	3		3	10
203	00.50		0	10			203	00.50	1	3	10			203	00.50	1	3	10			203	00.50	1	4	1	1	10			203	00.50	1	6	2	4	10			203	00.50	1	3		3	10
204	00.55		0	10			204	00.55	1	3	10			204	00.55	1	3	10			204	00.55	1	7	1	1	10			204	00.55	1	7	2	5	10			204	00.55	1	3		3	10
205	1.00		0	10			205	1.00	1	3	10			205	1.00	1	3	10			205	1.00	1	7	1	1	10			205	1.00	1	7	2	5	10			205	1.00	1	3		3	10
206	1.05	1	1	10			206	1.05	1	4	10			206	1.05	1	3	10			206	1.05	1	7	1	1	10			206	1.05	1	7	2	5	10			206	1.05	1	3		3	10
207	1.10	1	1	10			207	1.10	1	2	10			207	1.10	1	3	10			207	1.10	1	5	1	1	10			207	1.10	1	7	2	5	10			207	1.10	1	3		3	10
208	1.15	1	1	10			208	1.15		0	10			208	1.15	1	3	10			208	1.15	1	4	1	1	10			208	1.15	1	7	2	5	10			208	1.15	1	3		3	10
209	1.20	1	1	10			209	1.20		0	10			209	1.20	1	3	10			209	1.20	1	4	1	1	10			209	1.20	1	6	2	4	10			209	1.20	1	3		3	10
210	1.25	1	2	10			210	1.25		0	10			210	1.25	1	4	10			210	1.25	1	5	1	1	10			210	1.25	1	5	1	4	10			210	1.25	1	3		3	10
211	1.30	1	1	10			211	1.30		1	10			211	1.30	1	4	10			211	1.30	1	6	1	1	10			211	1.30	1	5	1	4	10			211	1.30	1	2		2	10
212	1.35	1	1	10			212	1.35	1	1	10			212	1.35	1	2	10			212	1.35	1	6	1	1	10			212	1.35	1	4		4	10			212	1.35	1	2		2	10
213	1.40	1	2	10			213	1.40	1	1	10			213	1.40	1	2	10			213	1.40	1	6	1	1	10			213	1.40	1	4		4	10			213	1.40	1	2		2	10
214	1.45	1	3	10			214	1.45	1	2	10			214	1.45	1	2	10			214	1.45	1	6	1	1	10			214	1.45	1	5	1	4	10			214	1.45	1	2		2	10
215	1.50	1	3	10			215	1.50		0	10			215	1.50	1	2	10			215	1.50	1	6	1	1	10			215	1.50	1	5		5	10			215	1.50	1	2		2	10
216	1.55	1	5	10			216	1.55	1	1	10			216	1.55	1	2	10			216	1.55	1	9	1	1	10			216	1.55	1	5		5	10			216	1.55	1	2		2	10
217	2.00	1	3	10			217	2.00	1	2	10			217	2.00	1	3	10			217	2.00	1	9	1	1	10			217	2.00	1	6		6	10			217	2.00	1	2		2	10
218	2.05	1	3	10			218	2.05	1	2	10			218	2.05	1	3	10			218	2.05	1	9	1	1	10			218	2.05	1	7		7	10			218	2.05	1	3		3	10
219	2.10	1	3	10			219	2.10	1	2	10			219	2.10	1	3	10			219	2.10	1	7	1	1	10			219	2.10	1	7		7	10			219	2.10	1	2		2	10
220	2.15	1	3	10			220	2.15	1	2	10			220	2.15	1	3	10			220	2.15	1	7	1	1	10			220	2.15	1	4	1	3	10			220	2.15	1	2		2	10
221	2.20	1	3	10			221	2.20	1	2	10			221	2.20	1	6	10			221	2.20	1	7	1	1	10			221	2.20	1	6	2	4	10			221	2.20	1	2		2	10
222	2.25	1	3	10			222	2.25	1	3	10			222	2.25	1	5	10			222	2.25	1	8	1	1	10			222	2.25	1	6	2	4	10			222	2.25	1	2		2	10
223	2.30	1	4	10			223	2.30	1	4	10			223	2.30	1	4	10			223	2.30	1	8	1	1	10			223	2.30	1	7	3	4	10			223	2.30	1	2		2	10
224	2.35	1	5	10			224	2.35	1	1	10			224	2.35	1	5	10			224	2.35	1	8	1	1	10			224	2.35	1	7	3	4	10			224	2.35	1	2		2	10
225	2.40	1	6	10			225	2.40	1	1	10			225	2.40	1	5	10			225	2.40	1	6	1	1	10			225	2.40	1	9	3	6	10			225	2.40	1	2		2	10
226	2.45	1	6	10			226	2.45	1	1	10			226	2.45	1	5	10			226	2.45	1	3		1	10			226	2.45	1	9	3	6	10			226	2.45	1	2		2	10
227	2.50	1	7	10			227	2.50	1	1	10			227	2.50	1	5	10			227	2.50	1	3		1	10			227	2.50	1	8	3	5	10			227	2.50	1	2		2	10
228	2.55	1	7	10			228	2.55	1	1	10			228	2.55	1	6	10			228	2.55	1	4		1	10			228	2.55	1	8	3	5	10			228	2.55	1	2		2	10
229	3.00	1	7	10			229	3.00	1	1	10			229	3.00	1	5	10			229	3.00	1	4		1	10			229	3.00	1	8	3	5	10			229	3.00	1	2		2	10
230	3.05	1	7	10			230	3.05	1	2	10			230	3.05	1	5	10			230	3.05	1	4		1	10			230	3.05	1	8	3	5	10			230	3.05	1	3		3	10
231	3.10	1	7	10			231	3.10	1	2	10			231	3.10	1	4	10			231	3.10	1	4		1	10			231	3.10	1	7	1	6	10			231	3.10	1	3		3	10
232	3.15	1	7	10			232	3.15	1	2	10			232	3.15	1	5	10			232	3.15	1	4		1	10			232	3.15	1	6	1	5	10			232	3.15	1	4		4	10
233	3.20	1	4	10			233	3.20	1	3	10			233	3.20	1	6	10			233	3.20	1	5		1	10			233	3.20	1	6	1	5	10			233	3.20	1	5		5	10
234	3.25	1	5	10			234	3.25	1	4	10			234	3.25	1	6	10			234	3.25	1	4		1	10			234	3.25	1	4		4	10			234	3.25	1	5		5	10
235	3.30	1	2	10			235	3.30	1	1	10			235	3.30	1	6	10			235	3.30	1	4		1	10			235	3.30	1	4		4	10			235	3.30	1	5		5	10
236	3.35	1	3	10			236	3.35	1	2	10			236	3.35	1	6	10			236	3.35	1	5		1	10			236	3.35	1	4		4	10			236	3.35	1	6		6	10
237	3.40	1	2	10			237	3.40	1	3	10			237	3.40	1	5	10			237	3.40	1	5		1	10			237	3.40	1	4		4	10			237	3.40	1	6		6	10
238	3.45	1	1	10			238	3.45	1	3	10			238	3.45	1	5	10			238	3.45	1	5		1	10			238	3.45	1	5	1	4	10			238	3.45	1	6		6	10
239	3.50	1	3	10			239	3.50	1	3	10			239	3.50	1	5	10			239	3.50	1	3	1	1	10			239	3.50	1	5	1	4	10			239	3.50	1	6		6	10
240	3.55	1	3	10			240	3.55	1	3	10			240	3.55	1	5	10			240	3.55	1	4	1	1	10			240	3.55	1	7	2	5	10			240	3.55	1	4		4	10
241	4.00	1	3	10			241	4.00	1	3	10			241	4.00	1	3	10			241	4.00	1	4	1	1	10			241	4.00	1	7	2	5	10			241	4.00	1	4		4	10
242	4.05	1	4	10			242	4.05	1	2	10			242	4.05	1	3	10			242	4.05	1	4	1	1	10			242	4.05	1	7	2	5	10			242	4.05	1	4		4	10
243	4.10	1	4	10			243	4.10	1	2	10			243	4.10	1	3	10			243	4.10	1	5	1	1	10			243	4.10	1	6	2	4	10			243	4.10	1	4		4	10
244	4.15	1	4	10			244	4.15	1	2	10			244	4.15	1	3	10			244	4.15	1	2		1	10			244	4.15	1	7	3	4	10			244	4.15	1	4		4	10
245	4.20	1	4	10			245	4.20	1	1	10			245	4.20	1	4	10			245	4.20	1	2		1	10			245	4.20	1	7	3	4	10			245	4.20	1	3		3	10
246	4.25	1	4	10			246	4.25	1	3	10			246	4.25	1	3	10			246	4.25	1	2		1	10			246	4.25	1	7	3	4	10			246	4.25	1	3		3	10
247	4.30	1	4	10			247	4.30	1	3	10			247	4.30	1	4	10			247	4.30	1	3		1	10			247	4.30	1	6	3	3	10			247	4.30	1	2		2	10
248	4.35	1	4	10			248	4.35	1	3	10			248	4.35	1	5	10			248	4.35	1	3		1	10			248	4.35	1	6	3	3	10			248	4.35	1	2		2	10
249	4.40	1	4	10			249	4.40	1	3	10			249	4.40	1	8	10			249	4.40	1	4		1	10			249	4.40	1	7	3	4	10			249	4.40	1	2		2	10
250	4.45	1	4	10			250	4.45	1	3	10			250	4.45	1	4	10			250	4.45	1	4		1	10			250	4.45	1	5	3	2	10			250	4.45	1	1		1	10
251	4.50	1	4	10			251	4.50	1	3	10			251	4.50	1	4	10			251	4.50	1	4		1	10			251	4.50	1	3	3		10			251	4.50	1	1		1	10
252	4.55	1	3	10			252	4.55	1	3	10			252	4.55	1	4	10			252	4.55	1	4		1	10			252	4.55	1	5	3	2	10			252	4.55	1	1		1	10
253	5.00	1	3	10			253	5.00	1	3	10			253	5.00	1	4	10			253	5.00	1	3		1	10			253	5.00	1	4	3	1	10			253	5.00		0			10
254	5.05	1	2	10			254	5.05	1	3	10			254	5.05	1	4	10			254	5.05	1	3		1	10			254	5.05	1	4	3	1	10			254	5.05		0			10
255	5.10	1	2	10			255	5.10	1	3	10			255	5.10	1	4	10			255	5.10	1	3		1	10			255	5.10	1	4	3	1	10			255	5.10		0			10
256	5.15	1	1	10			256	5.15	1	3	10			256	5.15	1	4	10			256	5.15	1	4		1	10			256	5.15	1	2	1	1	10			256	5.15	1	2		2	10
257	5.20	1	3	10			257	5.20	1	3	10			257	5.20	1	4	10			257	5.20	1	5	1	1	10			257	5.20	1	2	1	1	10			257	5.20	1	2		2	10
258	5.25	1	3	10			258	5.25	1	2	10			258	5.25	1	4	10			258	5.25	1	5	1	1	10			258	5.25	1	1		1	10			258	5.25	1	2		2	10
259	5.30	1	2	10			259	5.30	1	2	10			259	5.30	1	1	10			259	5.30	1	4	1	1	10			259	5.30	1	2	2		10			259	5.30	1	2		2	10
260	5.35	1	2	10			260	5.35	1	2	10			260	5.35	1	1	10			260	5.35	1	4	1	1	10			260	5.35	1	0			10			260	5.35	1	2		2	10
261	5.40	1	2	10			261	5.40	1	2	10			261	5.40		0	10			261	5.40	1	5	1	1	10			261	5.40	1	0			10			261	5.40	1	2		2	10
262	5.45	1	2	10			262	5.45	1	1	10			262	5.45		0	10			262	5.45	1	3	1	1	10			262	5.45	1	1		1	10			262	5.45	1	2		2	10
263	5.50	1	2	10			263	5.50		0	10			263	5.50		0	10			263	5.50	1	3	1	1	10			263	5.50	1	1		1	10			263	5.50	1	2		2	10
264	5.55	1	2	10			264	5.55	1	1	10			264	5.55		0	10			264	5.55	1	3	1	1	10			264	5.55	1	2		2	10			264	5.55	1	2		2	10
265	6.00	1	3	10			265	6.00	1	2	10			265	6.00	1	2	10			265	6.00	1	4	1	1	10			265	6.00	1	2		2	10			265	6.00	1	1		1	10
266	6.05	1	2	9			266	6.05	1	2	10			266	6.05	1	2	10			266	6.05	1	0			10			266	6.05	1	1		1	10			266	6.05	1	1		1	10
267	6.10	1	2	9			267	6.10	1	2	10			267	6.10	1	2	10			267	6.10		0			10			267	6.10		0			10			267	6.10	1	1		1	10
268	6.15		0	9			268	6.15	1	2	10			268	6.15	1	3	10			268	6.15		0			10			268	6.15		0			10			268	6.15	1	1		1	10
269	6.20		0	9			269	6.20	1	2	10			269	6.20	1	3	10			269	6.20		0			9			269	6.20		0			10			269	6.20	1	2		2	10
270	6.25		0	9			270	6.25	1	1	10			270	6.25	1	3	10			270	6.25		0			9			270	6.25		0			10			270	6.25	1	2		2	10
271	6.30		0	9			271	6.30	1	1	10			271	6.30	1	3	10			271	6.30		0			8			271	6.30		0			10			271	6.30	1	2		2	10
272	6.35		0	9			272	6.35	1	1	10			272	6.35	1	3	10			272	6.35		0			8			272	6.35		0			10			272	6.35	1	2		2	10
273	6.40		0	9			273	6.40	1	1	10			273	6.40	1	3	10			273	6.40		0			8			273	6.40	1	1		1	10			273	6.40	1	2		2	10
274	6.45		0	8			274	6.45		0	10			274	6.45	1	3	10			274	6.45		0			8			274	6.45	1	1		1	10			274	6.45	1	1		1	10
275	6.50		0	8			275	6.50		0	10			275	6.50	1	3	10			275	6.50		0			8			275	6.50	1	1		1	10			275	6.50	1	2		2	10
276	6.55		0	8			276	6.55	1	2	10			276	6.55	1	2	10			276	6.55		0			8			276	6.55	1	1		1	10			276	6.55	1	2		2	10
277	7.00	1	1	8			277	7.00	1	2	9			277	7.00	1	1	9			277	7.00		0			8				7.00	1	1		1	10				7.00	1	2		2	10
278	7.05	1	1	8			278	7.05	1	2	9			278	7.05	1	1	8			278	7.05		0			7				7.05	1	1		1	10				7.05	1	2	1	1	10
279	7.10		0	8			279	7.10	1	2	9			279	7.10		0	8			279	7.10		0			7				7.10	1	1		1	10				7.10	1	1	1		10
280	7.15		0	8			280	7.15	1	2	9			280	7.15	1	1	8			280	7.15		0			7				7.15	1	1		1	10				7.15	1	1	1		10
281	7.20		0	7			281	7.20	1	2	9			281	7.20	1	1	8			281	7.20		0			7				7.20	1	1		1	9				7.20	1	1	1		10
282	7.25		0	7			282	7.25	1	2	9			282	7.25		0	8			282	7.25		0			7				7.25	1	1		1	9				7.25	1	1	1		10
283	7.30		0	6			283	7.30	1	2	9			283	7.30		0	8			283	7.30		0			7				7.30	1	1		1	9				7.30	1	1	1		10
284	7.35		0	6			284	7.35	1	2	9			284	7.35		0	8			284	7.35		0			7				7.35	1	2	1	1	8				7.35	1	1	1		10
285	7.40		0	6			285	7.40	1	2	9			285	7.40		0	8			285	7.40		0			7				7.40	1	2	1	1	8				7.40	1	1	1		10
286	7.45		0	6			286	7.45	1	3	9			286	7.45		0	8			286	7.45		0			7				7.45	1	3	1	2	8				7.45	1	1	1		10
287	7.50		0	6			287	7.50	1	3	9			287	7.50		0	8			287	7.50		0			7				7.50	1	2	1	1	8				7.50	1	1		1	10
288	7.55		0	6			288	7.55	1	2	9			288	7.55		0	8			288	7.55		0			7				7.55	1	1	1		8				7.55		0			10
